# Supplementary material for: Effect of TiO2 and Al2O3 Addition on the Performance of Chitosan/Phosphotungstic Composite Membranes for Direct Methanol Fuel Cells
Source: Membranes (Basel). 2023 Feb 8;13(2):210. doi: 10.3390/membranes13020210 (PMC9964683; doi:10.3390/membranes13020210)
Supplement: Supplementary file 1 [file membranes-13-00210-s001.zip]

Archive with 1 entries (1 files):
- membranes-2187976-supplementary.docx
